# Supplementary material for: Global Trends and Developments in Diet and Longevity Research: A Bibliometric Analysis
Source: Nutrients. 2025 Jun 26;17(13):2119. doi: 10.3390/nu17132119 (PMC12251334; doi:10.3390/nu17132119)
Supplement: Supplementary file 1 [file nutrients-17-02119-s001.zip]

Archive with 1 entries (1 files):
- nutrients-3698250-supplementary.pdf
